# Supplementary material for: Platelet distribution width, mean platelet volume and haematological parameters in patients with uncomplicated plasmodium falciparum and P. vivax malaria
Source: F1000Res. 2017 Jun 12;6:865. [Version 1] doi: 10.12688/f1000research.11767.1 (PMC5538039; doi:10.12688/f1000research.11767.1)
Supplement: Raw data collected as the basis for this study — Plasmf = Blood film for P. falciparum. [file f1000research-6-12711-s0000.tgz]

Archive with 1 entries (1 files):
- 41b9d53c-6dfc-4141-94fb-2a4b579ae666_data_F1000_-_CL.xlsx
