# Supplementary material for: Platelet distribution width, mean platelet volume and haematological parameters in patients with uncomplicated plasmodium falciparum and P. vivax malaria
Source: F1000Res. 2017 Jun 12;6:865. [Version 1] doi: 10.12688/f1000research.11767.1 (PMC5538039; doi:10.12688/f1000research.11767.1)
Supplement: Raw data collected as the basis for this study — Plasmf = Blood film for P. falciparum. [file f1000research-6-12711-s0000.tgz › 41b9d53c-6dfc-4141-94fb-2a4b579ae666_data_F1000_-_CL.xlsx]

## Sheet: Sheet1
Age (years)	Gender	Weight (kg)	Height (cm)	Body temperature (°C)	Hemoglobin (g/dl)	Red cell distribution width (%)	White blood cells	Platelet count (X103/mm3)	Platelets distribution width (%)	Mean platelet volume (fL)	plasmf	Blood film	Body mass index	Lymphocyte count	Neutrophil count
5-14.99 years	female	17	114	39.6	11.7	13.8	6.2	173	14.5	9.3	negative	negative	13.08	117.8	458.8
< 5 years	male	12	96	37.4	13.9	18.3	7.6	148	15.1	8.8	negative	negative	13.02	410.4	258.4
< 5 years	male	7	70	38.6	6.7	20.7	15.6	283	13.7	8.6	negative	negative	14.29	936	499.2
5-14.99 years	female	26	139	38.1	10.9	13.6	4.5	454	14.3	9	negative	negative	13.46	36	373.5
< 5 years	male	9	72	38.6	6.2	20.3	10.1	189	14.6	10.4	negative	negative	17.36	212.1	707
< 5 years	male	10	90	40.5	8.8	15.7	4.5	50	14.3	9.6	negative	negative	12.35	261	175.5
< 5 years	male	7	70	39.4	10.6	16	5.1	269	14.6	9.6	negative	negative	14.29	173.4	280.5
< 5 years	female	10	85	38.1	10.2	15.4	10.8	421	14.3	8.2	negative	negative	13.84	172.8	777.6
< 5 years	male	8	74	38.5	7.8	20.7	2.5	462	14.1	8.6	negative	negative	14.61	42.5	192.5
< 5 years	female	12	89	38.5	10.3	18.6	13	314	14.3	9.3	negative	negative	15.15	286	910
15-24.999 years	female	40	140	37.5	9.7	13.6	4.8	117	14.9	10.3	negative	negative	20.41	91.2	326.4
< 5 years	male	10	80	38.5	7.4	18	5	231	14.1	8.5	negative	negative	15.62	180	300
< 5 years	male	10	74	38.5	7.4	18	7.8	371	15.1	8.7	negative	negative	18.26	530.4	202.8
< 5 years	male	13	90	37.5	10.7	17	8.8	388	14.2	8.4	negative	negative	16.05	308	528
< 5 years	male	8	70	37.6	9.8	16	15.4	335	15	9.7	negative	negative	16.33	431.2	1031.8
< 5 years	female	4	56	38.5	11.6	12.4	13.8	249	14.7	8.8	negative	negative	12.76	552	759
5-14.99 years	female	32	155	39	12.6	13.5	4.4	227	14.6	9.7	negative	negative	13.32	66	360.8
< 5 years	male	9	70	37.5	8	18	8.2	449	14	8.3	negative	negative	18.37	508.4	213.2
5-14.99 years	male	16	113	37.5	12.6	15.1	7.6	233	14.3	8.3	negative	negative	12.53	174.8	562.4
< 5 years	male	9	72	37.5	9.8	18.3	9	500	14.8	8.8	negative	negative	17.36	360	477
5-14.99 years	male	16	117	37.5	10.7	14.2	8.2	101	15	9.5	negative	negative	11.69	254.2	524.8
< 5 years	female	5	57	37.5	10.7	13.2	10.2	353	14.3	8.2	negative	negative	15.39	408	561
< 5 years	male	10	88	37.5	8.3	19.3	11.7	368	13.7	7.9	negative	negative	12.91	608.4	514.8
< 5 years	male	9	82	37.5	11.3	14.2	13.7	339	15.2	9.9	negative	negative	13.38	643.9	630.2
25- 34.999 years	female	40	160	37.5	13.2	13.8	6.7	233	14.8	10.2	negative	negative	15.62	160.8	475.7
5-14.99 years	female	14	100	37.5	12.5	15.2	9.3	296	14.1	8.3	negative	negative	14	390.6	492.9
< 5 years	female	8	64	38.1	10.1	12.6	5.8	382	14.3	8.5	negative	negative	19.53	150.8	394.4
5-14.99 years	male	18	119	38.6	13.2	12.6	3.7	26.8	14	8.3	negative	negative	12.71	129.5	218.3
5-14.99 years	male	24	137	38.2	12.6	13.6	10.1	271	14.5	8.8	negative	negative	12.79	222.2	717.1
< 5 years	male	12	79	36.8	10.9	19	10.4	364	14.3	8.3	negative	negative	19.23	312	686.4
< 5 years	male	7	72	39.7	10.5	15.1	7.8	271	14.8	9.3	negative	negative	13.5	312	421.2
5-14.99 years	male	16	107	37.5	7.1	18.8	8.7	334	14.5	9.1	negative	negative	13.98	226.2	609
5-14.99 years	male	16	114	38.8	12	13.3	3.6	221	14.5	8.7	negative	negative	12.31	129.6	219.6
25- 34.999 years	female	33	140	37.5	11.7	13.8	8.9	335	14.3	9.3	negative	negative	16.84	222.5	623
< 5 years	female	9	77	37.5	5.4	21	15.5	282	15.3	10	negative	negative	15.18	1116	310
< 5 years	female	8	81	37.5	10.5	18.5	11.9	361	14.8	8.5	negative	negative	12.19	535.5	583.1
< 5 years	female	9	87	39.2	9.4	14.9	5.3	293	14.5	8.4	negative	negative	11.89	525	624
5-14.99 years	male	26	139	38.4	11.7	14.1	8.3	374	14.5	9.2	negative	negative	13.46	124.5	664
< 5 years	male	14	103	36.6	8.3	20.2	5.5	298	14.2	8.9	negative	negative	13.2	302.5	220
< 5 years	male	8	62	37.5	10.2	14.5	11.9	424	14.8	9.4	negative	negative	20.81	642.6	452.2
5-14.99 years	male	14	104	38.5	10.9	15.1	9.2	266	14.4	8.5	negative	negative	12.94	331.2	552
< 5 years	male	7	69	38.1	9.8	16.1	10.9	263	14.7	8.8	negative	negative	14.7	425.1	566.8
< 5 years	female	14	87	36.7	10.2	14.1	14.7	291	14	8.1	negative	negative	18.5	455.7	896.7
5-14.99 years	female	24	134	37.5	11.6	14.2	8.4	265	14.6	8.9	negative	negative	13.37	285.6	487.2
< 5 years	female	9	72	37.3	6.7	19.8	8.7	303	14.7	8.9	negative	negative	17.36	182.7	626.4
5-14.99 years	female	19	129	37.5	11.6	12.6	7.8	262	14.5	9	negative	negative	11.42	280.8	460.2
5-14.99 years	female	21	125	37.4	11.1	13.4	10.2	345	14.5	9.5	negative	negative	13.44	214.2	754.8
5-14.99 years	male	32	157	36.9	13.7	12.3	14	305	14.5	8.8	negative	negative	12.98	252	1078
25- 34.999 years	female	42	162	37.5	12.8	12.7	6.3	155	14.8	9.2	negative	negative	16	233.1	359.1
< 5 years	male	14	95	37.1	11	20	18.5	259	14.5	9.3	negative	negative	15.51	462.5	1202.5
< 5 years	female	10	77	37	9.1	16.4	11.5	218	15.3	10	negative	negative	16.87	517.5	494.5
5-14.99 years	male	18	121	38.4	9.9	13.9	4.6	230	14.5	8.5	negative	negative	12.29	184	257.6
< 5 years	female	10	78	37.3	6.4	19.8	12.3	502	13.7	8.2	negative	negative	16.44	479.7	688.8
< 5 years	male	14	91	39.4	8.7	18.3	7.4	280	13.9	9.3	negative	negative	16.91	362.6	347.8
5-14.99 years	female	26	132	37.5	11.6	14.7	10.3	299	14.8	9.3	negative	negative	14.92	278.1	690.1
5-14.99 years	male	28	144	37.5	14	13.2	2.2	146	14.8	9.7	negative	negative	13.5	103.4	107.8
< 5 years	female	8	79	37.9	9.3	14.8	11.1	308	14.7	8.8	negative	negative	12.82	532.8	510.6
< 5 years	female	6	70	35.8	10.3	15.3	8.6	237	14.8	9.1	negative	negative	12.24	378.4	412.8
< 5 years	male	12	88	37.5	7.9	18.9	13.4	323	14.2	8.6	negative	negative	15.5	549.4	656.6
15-24.999 years	female	69	166	37.5	9.8	20.2	2.5	67	13.8	8.7	negative	negative	25.04	57.5	170
< 5 years	female	10	89	37.4	5.9	20.3	15.6	373	13.8	8.5	negative	negative	12.62	546	873.6
5-14.99 years	male	28	134	37.5	10.9	13.4	6.1	410	14.5	8.8	negative	negative	15.59	317.2	225.7
< 5 years	male	13	82	36.6	7.6	21.6	10.1	350	14.5	9.2	negative	negative	19.33	414.1	474.7
> 45 years	female	66	151	37.4	12.7	14.7	5.3	325	14.5	9.7	negative	negative	28.95	233.2	243.8
15-24.999 years	female	40	155	36.5	13.2	13	5.9	345	14.5	9.8	negative	negative	16.65	236	300.9
< 5 years	male	11	89	37.7	9	15.1	4.5	234	14.8	8.7	negative	negative	13.89	162	252
< 5 years	male	14	101	36.9	11	13.2	7.6	191	14.4	8	negative	negative	13.72	349.6	357.2
5-14.99 years	female	18	124	38.9	12.1	13.2	5.1	230	14.4	8.8	negative	negative	11.71	214.2	270.3
< 5 years	male	11	89	39.7	9.9	15.1	6.1	242	14.5	8.6	negative	negative	13.89	134.2	433.1
< 5 years	female	8	68	36.5	8.5	17.4	7.9	299	14.6	8.2	negative	negative	17.3	474	252.8
< 5 years	male	9	79	38.7	9.1	15.8	9.1	519	14.8	9.3	negative	negative	14.42	182	664.3
5-14.99 years	male	22	131	37.6	12.4	13.4	3.7	127	15	10.7	negative	negative	12.82	173.9	181.3
< 5 years	female	8	77	39.7	6.8	19	8.5	185	14.9	10.6	negative	negative	13.49	170	180
25- 34.999 years	female	55	156	36.3	9.8	13.3	7.6	157	14.6	9.8	negative	negative	22.6	144.4	562.4
25- 34.999 years	female	69	157	37.5	10.5	12.7	7.9	309	14.7	9.5	negative	negative	27.99	181.7	568.8
5-14.99 years	male	36	139	37.5	14.7	13.4	3.5	262	14.5	8.6	negative	negative	18.63	147	189
5-14.99 years	female	22	112	37.6	12.3	15.9	15.9	292	14.6	8.4	negative	negative	17.54	111.3	1431
< 5 years	male	8	76	38.1	6.4	22.1	8.6	374	14	8.7	negative	negative	13.85	249.4	576.2
< 5 years	male	8	72	36.5	11	17.3	13.8	390	14.1	8.5	negative	negative	15.43	593.4	634.8
5-14.99 years	male	14	112	37.5	9.8	14.9	3.7	181	15	8.7	negative	negative	11.16	236.8	99.9
5-14.99 years	female	16	104	38.6	13.2	14.1	4	168	14.7	9	negative	negative	14.79	92	296
< 5 years	male	9	77	37.3	8.9	14.7	6.2	106	15.6	10.5	negative	negative	15.18	328.6	229.4
5-14.99 years	male	23	138	37.4	11.7	15.7	3.2	220	14.7	9	negative	negative	12.08	118.4	192
15-24.999 years	female	44	155	36.5	10.2	13.2	6	213	15.1	9.8	negative	negative	18.31	156	396
< 5 years	female	7	73	37.5	7.4	21	8.2	421	13.9	7.7	negative	negative	13.14	385.4	344.4
5-14.99 years	female	20	133	37.8	12.3	13.9	9.2	235	14.7	10.1	negative	negative	11.31	230	644
5-14.99 years	male	28	148	37.3	8.5	18.3	9.8	333	14.1	8.6	negative	negative	12.78	401.8	460.6
5-14.99 years	female	14	105	37.7	10.1	17.2	5.6	194	15	9.7	negative	negative	12.7	229.6	308
5-14.99 years	female	13	108	37.6	10.5	16.1	13.5	580	14.5	8.5	negative	negative	11.15	337.5	931.5
5-14.99 years	male	16	123	37.5	14.2	12.7	6.8	271	14.3	8.5	negative	negative	10.58	176.8	469.2
25- 34.999 years	female	44	154	37.7	10.6	13.8	3	173	14.8	10	negative	negative	18.55	63	225
15-24.999 years	female	67	165	36.7	11.7	13.5	5.8	265	14.3	8.8	negative	negative	24.61	150.8	400.2
25- 34.999 years	female	66	164	36.5	11.2	15.5	14	245	14.5	8.9	negative	negative	24.54	280	1036
< 5 years	male	12	99	38.5	8.4	21	8.3	145	14.1	8.8	negative	negative	12.24	116.2	680.6
5-14.99 years	female	38	147	36.5	13.4	12.2	6.3	257	14.7	9.4	negative	negative	17.59	296.1	296.1
5-14.99 years	female	24	138	37.4	8.2	16.6	6.1	357	14.7	9.4	negative	negative	12.6	311.1	262.3
< 5 years	female	8	80	36.5	8.6	21.7	5.6	95	14.1	9.9	positve falciaprum	positive	12.5	168	330.4
< 5 years	male	5	60	37.6	7.9	16.6	5	61	14.2	9.7	positve falciaprum	positive	13.89	125	310
< 5 years	male	11	90	38.9	8.9	19.3	11.6	69	13.8	8.7	positve falciaprum	positive	13.58	475.6	498.8
< 5 years	male	9	82	39.6	7.5	20.2	14.1	227	14.3	9.3	positve falciaprum	positive	13.38	352.5	916.5
< 5 years	male	10	86	39.5	5.7	15.7	4.7	62	14.4	9.7	positve falciaprum	positive	13.52	282	150.4
< 5 years	male	14	90	37.8	10.5	16	4.3	301	14.7	9.2	positve falciaprum	positive	17.28	184.9	172
15-24.999 years	female	50	154	38.6	10.7	17.9	3.7	97	15	9.9	positve falciaprum	positive	21.08	92.5	247.9
5-14.99 years	male	17	111	36.5	10.3	13.9	4.8	270	14.6	9	positve vivax	positive	13.8	244.8	124.8
< 5 years	male	15	104	37.3	7.6	15.2	4.7	104	14.8	9.2	positve falciaprum	positive	13.87	239.7	192.7
25- 34.999 years	female	52	158	36.1	14	12.8	3.8	251	14.6	10.1	positve falciaprum	positive	20.83	91.2	231.8
15-24.999 years	male	40	155	38.4	12.6	13.5	5.1	120	14.6	10	positve vivax	positive	16.65	96.9	372.3
< 5 years	male	9	78	38.3	7.9	11.9	9.1	257	14.3	9.4	positve vivax	positive	14.79	354.9	518.7
< 5 years	male	14	97	36.7	7.3	16	5.2	83	14.6	9	positve vivax	positive	14.88	192.4	239.2
25- 34.999 years	female	65	160	37.8	11.1	13.8	5.3	111	14.8	9.5	positve falciaprum	positive	25.39	116.6	339.2
5-14.99 years	female	15	108	36.7	12.8	23.2	5.3	174	13	7.7	positve falciaprum	positive	12.86	196.1	185.5
5-14.99 years	male	20	115	39.4	11.5	14.6	10.3	15.8	14.6	8.8	positve falciaprum	positive	15.12	309	607.7
< 5 years	female	10	86	38.6	8.3	14.3	7.8	37	14.3	9.8	positve falciaprum	positive	13.52	327.6	397.8
< 5 years	male	10	82	37.6	7.9	19.3	8.1	149	14.5	9.1	positve falciaprum	positive	14.87	283.5	445.5
25- 34.999 years	female	59	179	37.5	9.3	14.8	6.5	112	14.7	8.8	positve falciaprum	positive	18.41	162.5	429
< 5 years	female	8	74	38.5	7.5	16	2.2	60	14.6	10	positve falciaprum	positive	14.61	112.2	79.2
15-24.999 years	female	55	163	37.5	11.4	16.6	5.3	173	14.8	9.4	positve falciaprum	positive	20.7	275.6	196.1
25- 34.999 years	female	60	164	37.5	8.3	8.2	6.5	36	13.3	7.8	positve falciaprum	positive	22.31	143	435.5
< 5 years	female	8	70	38.6	9.7	16.8	6	227	14.6	9.2	positve falciaprum	positive	16.33	246	288
< 5 years	female	6	67	36.9	8.4	27.8	4.4	123	15.3	9.9	positve falciaprum	positive	13.37	343.2	92.4
< 5 years	male	12	96	38.4	12.9	14.2	6.4	135	14	9.2	positve vivax	positive	13.02	268.8	313.6
< 5 years	male	6	60	37.9	10	16.6	4.2	170	14	9.2	positve vivax	positive	16.67	235.2	172.2
< 5 years	female	15	90	37.4	9.8	17.6	3.7	89	13.7	8.8	positve vivax	positive	18.52	255.3	77.7
35-44.999 years	male	112	190	38.6	16.9	12.7	5	161	14.9	9.8	positve vivax	positive	31.02	95	385
5-14.99 years	female	13	100	37.7	9.9	14	5.1	115	14.5	9.5	positve falciaprum	positive	13	265.2	178.5
< 5 years	male	10	80	37.3	7.5	22.1	6	170	14.3	9.3	positve vivax	positive	15.62	222	324
< 5 years	female	12	100	38.4	6	12.7	5.7	190	14.7	9.6	positve falciaprum	positive	12	267.9	267.9
5-14.99 years	male	18	119	37.4	9.6	18.8	11.5	170	14.9	9.6	positve vivax	positive	12.71	414	632.5
5-14.99 years	male	18	106	38	7.2	14.8	5.5	86	13.8	7.6	positve vivax	positive	16.02	159.5	330
5-14.99 years	male	16	105	37.8	8.5	31	4.3	587	15.3	16.8	positve falciaprum	positive	14.51	141.9	275.2
15-24.999 years	female	52	164	36.7	10.8	14.7	3.6	74	15	10.2	positve falciaprum	positive	19.33	129.6	190.8
25- 34.999 years	male	55	180	37.3	9.4	14.3	7.7	703	14.7	9.8	positve falciaprum	positive	16.98	315.7	385
25- 34.999 years	female	59	171	37.8	10.2	26	6.5	260	14.7	9.3	positve vivax	positive	20.18	78	526.5
< 5 years	male	3	54	38.5	7.8	17.2	8.4	53	14.6	10.1	positve falciaprum	positive	10.29	571.2	176.4
< 5 years	female	10	87	39.7	10	17.3	10.5	213	15.2	9.7	positve falciaprum	positive	13.21	189	829.5
25- 34.999 years	female	65	164	36.5	8.3	16.6	6.3	44	15	9.7	positve falciaprum	positive	24.17	138.6	447.3
5-14.99 years	female	17	126	37.5	10.5	15.5	7.2	178	15.2	10.4	positve falciaprum	positive	10.71	136.8	547.2
< 5 years	male	9	78	39.7	7.1	18.5	7.4	60	13	7.9	positve falciaprum	positive	14.79	325.6	347.8
< 5 years	female	9	64	38.5	9.6	15.4	6.1	67	14.8	9.7	positve falciaprum	positive	21.97	372.1	195.2
5-14.99 years	female	23	130	40.2	12.5	12.8	7.6	171	15	10.6	positve falciaprum	positive	13.61	220.4	509.2
< 5 years	male	10	85	38	5.6	22.3	9.7	150	14.9	9.8	positve falciaprum	positive	13.84	514.1	417.1
< 5 years	male	14	100	40.4	8.3	17.4	6.5	70	14.4	9.9	positve falciaprum	positive	14	260	338
5-14.99 years	male	25	135	39.6	9.5	15.5	3.2	61	15.4	10.5	positve falciaprum	positive	13.72	86.4	195.2
15-24.999 years	female	38	148	37.3	10	13.9	7.51	321	14.2	8.3	positve falciaprum	positive	17.35	285.38	398.03
5-14.99 years	male	20	127	39.6	13.2	12.8	7.29	173	14.8	8.9	positve falciaprum	positive	12.4	153.09	488.43
< 5 years	male	13	98	40.3	11.7	13.9	5.2	189	14.7	8.9	positve falciaprum	positive	13.54	166.4	312
15-24.999 years	female	45	144	37.5	6.3	15.2	8.5	92	15.6	12.1	positve falciaprum	positive	21.7	195.5	561
< 5 years	male	10	85	38.8	5.5	22	5.6	104	15	9.5	positve falciaprum	positive	13.84	313.6	190.4
< 5 years	female	7	65	37.5	10.5	15.4	16.4	409	14.9	9.9	positve falciaprum	positive	16.57	1049.6	475.6
5-14.99 years	male	17	114	38.1	11.7	14.9	5.5	78	15.2	10.9	positve falciaprum	positive	13.08	198	308
5-14.99 years	male	15	110	38.3	9.7	19	7.4	148	15.1	11	positve falciaprum	positive	12.4	229.4	436.6
15-24.999 years	female	40	158	37.5	8.7	14.9	5.9	93	15.2	11.5	positve falciaprum	positive	16.02	141.6	401.2
15-24.999 years	male	40	158	37.5	12.9	12.2	4.9	144	14.5	8.9	positve falciaprum	positive	16.02	147	323.4
35-44.999 years	female	55	150	38.5	11.4	13.8	6.5	78	15.2	10.1	positve falciaprum	positive	24.44	84.5	513.5
< 5 years	male	8	73	38.5	9.7	14.1	7.2	132	14.7	9.2	positve vivax	positive	15.01	388.8	252
5-14.99 years	male	17	104	37.5	8.9	19.8	3.4	178	14.4	9.4	positve vivax	positive	15.72	98.6	217.6
< 5 years	male	10	95	39	7.1	25.1	5.1	83	14.6	8.4	positve falciaprum	positive	11.08	306	173.4
< 5 years	male	9	73	37.5	9.7	17.8	7.4	135	14	9.5	positve falciaprum	positive	16.89	421.8	222
5-14.99 years	male	22	127	37.4	13.1	17.1	6.1	104	15.1	10.7	positve vivax	positive	13.64	237.9	311.1
< 5 years	male	11	78	36.8	9.7	21.1	6.2	294	14.6	9.9	positve falciaprum	positive	18.08	359.6	179.8
< 5 years	male	13	92	37.5	10.9	17.3	8.8	183	14.9	10.6	positve falciaprum	positive	15.36	316.8	519.2
< 5 years	male	11	88	36.7	8.2	25	11.4	230	13.9	8.6	positve vivax	positive	14.2	376.2	695.4
5-14.99 years	female	22	135	37.3	14.2	14	3.7	121	14.6	9.6	positve falciaprum	positive	12.07	240.5	103.6
< 5 years	male	8	66	37.7	9.4	14.5	8.8	37	13.4	9.2	positve falciaprum	positive	18.37	598.4	202.4
< 5 years	male	9	74	38.9	9.2	17.8	9.1	98	14.6	10.1	positve vivax	positive	16.44	555.1	318.5
< 5 years	male	9	74	37.6	6.1	23	10.1	95	14.4	9.2	positve falciaprum	positive	16.44	666.6	232.3
< 5 years	male	9	68	37.5	9	21.1	7.9	115	13.6	9.5	positve falciaprum	positive	19.46	497.7	221.2
< 5 years	male	15	110	38.3	8.6	16.3	5.5	221	15.1	9.6	positve falciaprum	positive	12.4	275	236.5
< 5 years	female	15	95	39.6	8.3	17.6	7.9	72	15.1	10.5	positve falciaprum	positive	16.62	244.9	489.8
< 5 years	male	9	77	39	6.6	21	11	222	14.7	9.5	positve vivax	positive	15.18	242	781
< 5 years	female	9	85	37.7	10.7	15	11.2	136	15.7	11.7	positve falciaprum	positive	12.46	571.2	436.8
5-14.99 years	male	25	131	39.5	11.5	13.8	10.1	178	15	10.7	positve falciaprum	positive	14.57	171.7	787.8
35-44.999 years	female	75	170	37.5	13.7	13.4	9	146	14.7	9.8	positve falciaprum	positive	25.95	135	747
< 5 years	female	10	79	38.6	9.2	14.7	8.1	126	15.1	8.9	positve falciaprum	positive	16.02	388.8	380.7
5-14.99 years	male	18	123	37.5	11.2	14.9	5.3	233	14.8	9.4	positve falciaprum	positive	11.9	212	291.5
< 5 years	male	7	65	37.5	5.3	13.6	11.9	109	15.4	10.4	positve falciaprum	positive	16.57	821.1	238
5-14.99 years	female	23	128	37.5	12	13.6	4.8	184	14.7	9.2	positve falciaprum	positive	14.04	216	235.2
< 5 years	female	6	61	37.5	10	13.3	7.3	65	15.1	11.3	positve falciaprum	positive	16.12	474.5	189.8
< 5 years	male	10	82	37.5	7.3	18.5	11.5	171	14.7	90	positve vivax	positive	14.87	747.5	333.5
< 5 years	male	10	83	37.4	4.3	17.1	5.9	66	15.2	9.9	positve vivax	positive	14.52	330.4	236
< 5 years	female	15	91	37.2	10.8	14.8	4.6	71	15	9.1	positve falciaprum	positive	18.11	174.8	262.2
< 5 years	female	6	61	39.9	6.3	16.5	8	211	15.2	10.4	positve vivax	positive	16.12	432	328
< 5 years	male	11	77	38	6.7	14.5	6.4	67	15.6	10.1	positve vivax	positive	18.55	281.6	326.4
5-14.99 years	female	14	93	37.4	5.4	19.1	7.1	85	14.9	10	positve falciaprum	positive	16.19	355	298.2
15-24.999 years	female	57	168	36.9	10.6	14	10.8	115	14.8	9.3	positve vivax	positive	20.2	151.2	842.4
15-24.999 years	female	50	145	36.7	11.1	12.3	8.4	127	14.7	9.8	positve vivax	positive	23.78	201.6	546
5-14.99 years	female	14	96	38.5	7.4	19.1	5.5	62	14.8	8.8	positve falciaprum	positive	15.19	225.5	302.5
< 5 years	male	12	89	38.5	5.8	21	5.5	58	14.8	8.4	positve falciaprum	positive	15.15	319	176
5-14.99 years	female	11	93	37.4	8.7	23	7.8	213	13.3	7.6	positve falciaprum	positive	12.72	335.4	358.8
15-24.999 years	female	68	149	36.1	10.9	15.8	11.5	189	14.9	10.4	positve falciaprum	positive	30.63	184	908.5
< 5 years	female	10	87	38	6.5	19.3	11.2	190	15	9.4	positve vivax	positive	13.21	190.4	817.6
< 5 years	female	10	81	38.1	7.2	20	7.6	101	13.9	9	positve vivax	positive	15.24	494	197.6
15-24.999 years	female	35	150	37.5	10.2	14.7	5.2	45	17.8	9.3	negative	negative	15.56	161.2	270.4
35-44.999 years	female	85	170	38	11	16.2	6.5	409	16	8.4	positve falciaprum	positive	29.41	201.5	383.5
25- 34.999 years	male	55	170	35	14	12.7	6	278	16.5	8.7	positve falciaprum	positive	19.03	186	324
> 45 years	male	65	155	36	15.8	14.2	7.2	213	15.9	8.5	negative	negative	27.06	100.8	554.4
25- 34.999 years	female	55	150	36	14.5	13.5	8.2	298	15.4	7.5	negative	negative	24.44	205	565.8
> 45 years	male	70	170	37.5	5.2	23.4	2	49	16.8	6.7	negative	negative	24.22	54	120
35-44.999 years	male	73	159	37.8	11.7	15.4	4.1	61	16.5	9.2	positve vivax	positive	28.88	151.7	172.2
> 45 years	male	100	160	38	11.3	14.8	7	139	16	8.4	positve falciaprum	positive	39.06	252	399
25- 34.999 years	male	75	170	38	15	13.6	4	113	16	8	positve vivax	positive	25.95	272	91.6
35-44.999 years	male	60	162	37.6	12.1	16.1	7.8	54	17.1	7.9	positve falciaprum	positive	22.86	241.8	444.6
35-44.999 years	female	59	157	36.3	12.2	15.1	6.2	220	15.8	9.5	negative	negative	23.94	186	390.6
25- 34.999 years	female	51	154	38	10.4	14.8	6.9	111	16.1	8	positve vivax	positive	21.5	338.1	269.1
35-44.999 years	male	75	161	36.1	14.9	14.6	3.9	219	16	9	negative	negative	28.93	97.5	222.3
> 45 years	male	70	163	36.3	14.8	12.5	4.6	178	15.7	7.8	negative	negative	26.35	142.6	280.6
35-44.999 years	female	66	170	37	12.7	13.6	3.2	177	16	9.4	negative	negative	22.84	86.4	192
> 45 years	female	76	168	36.4	11.6	14.6	6.6	370	15.6	7.7	negative	negative	26.93	204.6	415.8
35-44.999 years	female	70	160	37.6	12.2	14.2	4.5	218	16.3	9.7	positve vivax	positive	27.34	99	310.5
> 45 years	female	68	165	38	8.7	18.6	6.5	268	15.6	7.8	positve vivax	positive	24.98	175.5	416
35-44.999 years	female	58	160	37.7	7.7	16.8	4.6	34	17.2	9.8	positve falciaprum	positive	22.66	170.2	257.6
35-44.999 years	female	60	159	36.3	13	18.1	5.9	216	15.6	8.7	negative	negative	23.73	171.1	383.5
> 45 years	male	70	165	36.3	15.3	13	6.6	274	16.2	9.8	negative	negative	25.71	290.4	290.4
35-44.999 years	female	70	164	38	14.3	15.4	5.8	243	15.6	7.6	positve vivax	positive	26.03	104.4	423.4
25- 34.999 years	male	60	175	37.5	10.3	13.6	3.4	186	15.6	7.3	negative	negative	19.59	163.2	142.8
5-14.99 years	female	41	150	37.5	9.2	17.9	6.5	259	15.7	8	negative	negative	18.22	143	455
25- 34.999 years	male	75	160	39	17.1	14.5	4.5	272	15.8	8	positve vivax	positive	29.3	139.5	265.5
5-14.99 years	female	38	130	37.5	10.8	14.2	10.8	396	15.1	7	negative	negative	22.49	183.6	766.8
> 45 years	male	50	170	39.5	10.9	13	9.8	223	15.1	8.3	negative	negative	17.3	186.2	735
15-24.999 years	male	64	150	39	7.4	21.1	3.4	240	16.6	9.3	negative	negative	28.44	231.2	85
25- 34.999 years	female	65	155	37	13.9	13.5	3.1	213	15.3	8.9	negative	negative	27.06	114.7	158.1
> 45 years	female	70	165	37.5	13.9	13.8	3.9	119	16.8	9.3	negative	negative	25.71	195	144.3
25- 34.999 years	female	50	160	40	12.2	13.7	4.4	175	16	8.8	positve falciaprum	positive	19.53	158.4	233.2
35-44.999 years	male	70	180	38	10.1	16.9	2.9	169	15.7	8	positve falciaprum	positive	21.6	110.2	145
25- 34.999 years	male	48	165	38	12.1	14.6	4.7	212	15.7	8.5	positve falciaprum	positive	17.63	94	300.8
25- 34.999 years	male	70	175	39	11.1	25.3	16	3.5	15.8	8.1	negative	negative	22.86	320	1152
> 45 years	female	80	190	38	12.9	16.2	16.2	434	15.1	7.9	negative	negative	22.16	243	1247.4
> 45 years	female	85	155	37.5	7.5	16.9	2.5	109	16.5	7.9	positve vivax	positive	35.38	85	137.5
25- 34.999 years	male	60	155	38	13.2	14.1	11.7	249	15.7	8.7	negative	negative	24.97	152.1	936
> 45 years	female	50	160	39	12.5	13.8	5.3	194	16.1	9.1	negative	negative	19.53	132.5	365.7
25- 34.999 years	male	60	160	38	12.7	14.6	6.6	189	16	10.1	positve falciaprum	positive	23.44	180.84	392.04
25- 34.999 years	male	60	155	38	12.8	14.1	2.4	137	16.6	8.8	negative	negative	24.97	47.76	173.52
25- 34.999 years	male	53	150	40	13.8	14.1	3.8	150	15.7	8.3	negative	negative	23.56	98.8	262.2
> 45 years	female	49	170	37.5	12.7	14.1	5	211	15.7	8.2	negative	negative	16.96	115	350
> 45 years	female	55	160	38	7.2	21.4	3.6	57	17.2	9.5	positve vivax	positive	21.48	144	187.2
> 45 years	female	105	180	39	8.7	19.9	8.6	512	16.6	7.7	negative	negative	32.41	111.8	679.4
15-24.999 years	male	63	170	37.5	14.3	14.2	12.6	204	15.4	7.4	negative	negative	21.8	176.4	982.8
25- 34.999 years	female	60	165	39	12	13.6	5	265	15.8	9.5	negative	negative	22.04	210	255
15-24.999 years	male	65	160	39	14.3	14.8	3	92	16.3	9	positve vivax	positive	25.39	81	183
25- 34.999 years	male	60	170	38	14.9	14.6	4.9	261	15.5	8.7	negative	negative	20.76	73.5	357.7
> 45 years	female	90	170	36	13.7	13.2	4.4	228	15.3	7	positve falciaprum	positive	31.14	140.8	268.4
> 45 years	male	73	175	36	13.5	15	4.4	217	15.8	8	negative	negative	23.84	123.2	246.4
15-24.999 years	female	100	165	36	10.6	16.3	7.1	122	16.3	8.8	positve falciaprum	positive	36.73	149.1	497
> 45 years	male	80	165	37	14	14	3.5	261	15.7	7.5	positve vivax	positive	29.38	154	157.5
35-44.999 years	male	78	170	30	13.3	14.6	6.5	251	15.8	8.1	negative	negative	26.99	247	351
> 45 years	female	50	150	36	12.6	14.2	9.9	565	15.7	7.6	negative	negative	22.22	455.4	455.4
> 45 years	female	60	145	36	7.1	19.8	3.4	319	16	7.8	positve vivax	positive	28.54	183.6	125.8
35-44.999 years	female	70	170	37	12.4	13.7	4.8	215	15.6	8.4	positve vivax	positive	24.22	86.4	355.2
25- 34.999 years	male	70	165	38.5	15.4	14	9.2	86	16.4	7.9	positve falciaprum	positive	25.71	156.4	699.2
> 45 years	female	67	140	38	12.1	14.2	4.7	129	16	8.7	positve falciaprum	positive	34.18	159.8	211.5
35-44.999 years	female	72	140	39	11.4	17.4	5.8	125	16.2	8.5	positve falciaprum	positive	36.73	69.6	475.6
15-24.999 years	male	65	165	39.5	13.4	14.2	7.7	377	15.7	9.7	negative	negative	23.88	261.8	462
25- 34.999 years	female	66	155	38	12.6	14.5	7	132	17	8.6	negative	negative	27.47	385	245
> 45 years	female	95	175	38.5	11.4	15.1	13.1	495	15.7	7.7	negative	negative	31.02	327.5	851.5
> 45 years	female	60	165	37.5	13.7	14.5	3.5	307	15.4	8.1	negative	negative	22.04	112	206.5
5-14.99 years	male	42	130	37.5	12.1	13.7	4.5	211	15.5	7.1	positve falciaprum	positive	24.85	198	216
15-24.999 years	female	55	150	36	11.2	15.7	7.7	325	15.2	7	negative	negative	24.44	177.1	546.7
15-24.999 years	male	61	145	39	11.6	14.2	3.8	103	15.8	8.7	positve falciaprum	positive	29.01	114	212.8
25- 34.999 years	male	67	170	38	14.6	14	4.3	235	15.8	8	negative	negative	23.18	184.9	206.4
25- 34.999 years	male	52	155	39	11.3	14.7	19.6	264	15.3	7	negative	negative	21.64	352.8	1391.6
> 45 years	male	60	160	37.5	9	19.3	7.6	337	15.6	7.1	negative	negative	23.44	273.6	387.6
35-44.999 years	female	73	165	38.5	12.3	13.7	9.6	286	15.5	8.3	negative	negative	26.81	374.4	489.6
25- 34.999 years	male	60	170	39	13.1	13.8	3.1	123	15.9	8.9	positve vivax	positive	20.76	83.7	192.2
15-24.999 years	female	45	135	37.5	10.7	15.1	8.4	349	15.6	7.2	negative	negative	24.69	235.2	546
25- 34.999 years	female	70	155	38	13.4	14.8	4.3	28	15.2	8.8	negative	negative	29.14	81.7	313.9
> 45 years	male	76	180	38	9.3	16.2	7.2	64	16.1	9.1	negative	negative	23.46	129.6	511.2
15-24.999 years	male	70	135	38	11.9	14.2	5.2	192	15.9	8.7	negative	negative	38.41	109.2	317.2
25- 34.999 years	female	40	140	39	11.4	14.8	5.5	114	16.1	8.1	positve falciaprum	positive	20.41	115.5	385
15-24.999 years	male	55	160	37.5	15.2	13.2	5.9	314	16.1	8.5	negative	negative	21.48	135.7	424.8
35-44.999 years	male	69	164	38	11.6	15.6	5	184	15.4	7.2	negative	negative	25.65	365	100
15-24.999 years	male	55	160	38.5	14.4	14.5	10.6	347	15.7	7.6	negative	negative	21.48	307.4	625.4
> 45 years	male	97	175	38	12.9	15	5.5	115	16.1	8	positve vivax	positive	31.67	110	374
> 45 years	female	67	60	37.5	13.7	16.3	17.8	388	15.6	7.2	negative	negative	186.11	231.4	1352.8
15-24.999 years	male	55	140	37	6.4	20	5.8	167	16.2	7.2	negative	negative	28.06	307.4	197.2
25- 34.999 years	female	60	145	38.5	7.7	20.5	4.2	201	16.2	9.1	positve falciaprum	positive	28.54	96.6	277.2
> 45 years	female	76	170	37.5	12.6	13.2	6.6	200	15.6	7.8	negative	negative	26.3	138.6	462
> 45 years	female	57	155	39	11.7	15.9	9.5	155	16	8.7	positve falciaprum	positive	23.73	142.5	703
15-24.999 years	male	54	145	38	8.8	22	6.4	452	15.2	8.4	negative	negative	25.68	204.8	384
35-44.999 years	female	55	140	38	12	15.4	4.2	93	16	8.3	positve falciaprum	positive	28.06	109.2	243.6
25- 34.999 years	male	65	170	39	9.7	18	7.2	231	16.5	8.9	positve vivax	positive	22.49	108	554.4
35-44.999 years	female	57	160	38	12.1	15	4.9	147	16.2	9.3	positve falciaprum	positive	22.27	230.3	200.9
15-24.999 years	male	50	150	38	10	17	6.4	343	15.6	7.1	positve falciaprum	positive	22.22	352	224
15-24.999 years	female	54	150	37.5	13.2	15.2	2.6	212	15.7	8.1	positve vivax	positive	24	62.4	158.6
> 45 years	female	45	150	38	11.5	14.1	2.6	51	16.2	7.5	positve vivax	positive	20	80.6	117
15-24.999 years	female	75	165	38	13.1	17.8	1.2	142	15.6	8.2	negative	negative		48	56.4
> 45 years	female	60	155	39	10.7	14.3	5	129	15.9	8.9	positve falciaprum	positive	24.97	95	320
> 45 years	female	67	170	37.5	9.1	17.5	4.5	249	16	8	positve falciaprum	positive	23.18	252	162
25- 34.999 years	female	57	160	38	14.1	14.8	5.2	245	15.9	7.8	positve vivax	positive	22.27	98.8	390
15-24.999 years	male	45	140	39	11.4	14.5	6.8	53	16.7	9.5	positve vivax	positive	22.96	122.4	503.2
25- 34.999 years	female	70	160	37.5	12.8	16.2	5.3	163	16.1	8.4	negative	negative	27.34	286.2	190.8
> 45 years	female	60	165	38	13.9	14.6	4.8	184	16	9	positve falciaprum	positive	22.04	182.4	235.2
25- 34.999 years	male	57	165	39	10	15.2	5.1	237	15.8	8.7	positve falciaprum	positive	20.94	137.7	326.4
> 45 years	male	64	160	38	11.4	14.8	5.8	116	16.5	9.4	positve falciaprum	positive	25	104.4	440.8
35-44.999 years	female	70	170	37.5	10.4	17.2	4.4	203	15.5	7.2	positve falciaprum	positive	24.22	88	325.6
> 45 years	female	41	160	38	7.3	21	2.3	77	15.7	8.9	positve vivax	positive	16.02	32.2	177.1
> 45 years	female	69	170	38	11.3	14.1	13.6	533	15.3	8.9	negative	negative	23.88	176.8	1074.4
35-44.999 years	female	57	145	37.5	13.4	14	5.6	179	15.8	8.4	negative	negative	27.11	95.2	431.2
15-24.999 years	female	55	150	38.5	12.1	13.7	1.9	64	16.5	9.9	positve vivax	positive	24.44	55.1	110.2
15-24.999 years	female	55	160	39	8.9	17	5.4	167	15.8	8.1	positve falciaprum	positive	21.48	86.4	394.2
25- 34.999 years	male	72	160	37.5	14.2	14.3	3.5	239	15.4	7.4	negative	negative	28.12	70	248.5
> 45 years	female	73	170	38	10.7	13.8	3.4	55	16.4	8.7	positve vivax	positive	25.26	88.4	214.2
35-44.999 years	female	62	155	37.5	11.4	13.5	5.3	318	15.5	8.3	negative	negative	25.81	185.5	296.8
15-24.999 years	female	46	140	38.5	11.7	13	8.7	215	15.2	8.8	positve vivax	positive	23.47	191.4	617.7
15-24.999 years	male	48	135	39	7.1	20.9	5.7	75	15.8	8	positve vivax	positive	26.34	233.7	233.7
35-44.999 years	female	64	155	38	12.5	13.6	10	287	15.7	7.9	negative	negative	26.64	230	720
15-24.999 years	male	51	135	38	13.8	13.8	4.6	315	8	15.7	positve vivax	positive	27.98	119.6	280.6
15-24.999 years	female	44	145	37.5	11.5	17.2	5	211	9.3	16	negative	negative	20.93	135	300
15-24.999 years	female	40	165	38	11	16.4	6.3	112	16.1	8.8	positve falciaprum	positive	14.69	315	239.4
25- 34.999 years	male	72	165	38	14.2	13.4	4.3	140	16.3	8.5	positve falciaprum	positive	26.45	111.8	262.3
15-24.999 years	male	65	165	37.5	13.5	13.6	3.2	74	16.3	9.5	positve falciaprum	positive	23.88	112	160
> 45 years	female	46	140	38	13.7	13.2	6.4	203	15.8	10.1	positve falciaprum	positive	23.47	185.6	435.2
25- 34.999 years	male	67	160	39.5	12	13.8	6.5	104	15.7	8	positve vivax	positive	26.17	162.5	429
35-44.999 years	female	57	150	38	12	13.1	5.8	143	15.4	7.6	positve vivax	positive	25.33	46.4	504.6
> 45 years	female	67	170	37.5	11.3	13.1	1.5	139	15.5	7.1	negative	negative	23.18	45	91.5
35-44.999 years	female	60	160	38	14.1	14	5.8	405	15.4	7.6	negative	negative	23.44	261	278.4
35-44.999 years	male	65	175	37	13.6	14.1	3.9	232	15.9	7.5	negative	negative	21.22	132.6	218.4
> 45 years	female	50	150	38	9.8	16.8	6.5	179	16.5	9.2	positve vivax	positive	22.22	104	494
25- 34.999 years	female	64	165	37.5	11	15.7	5	344	15.5	7.5	negative	negative	23.51	165	280
25- 34.999 years	male	70	175	38.5	13.1	13	2.1	91	15.7	9.1	negative	negative	22.86	71.4	121.8
35-44.999 years	male	75	170	38	16.7	13.6	3.9	148	16.1	9.2	positve falciaprum	positive	25.95	128.7	226.2
25- 34.999 years	female	57	150	37.5	9.4	20.1	3.2	201	16.9	8.7	negative	negative	25.33	70.4	220.8
15-24.999 years	male	67	170	38	14.3	14.6	10.8	83	16.2	10.7	positve falciaprum	positive	23.18	259.2	723.6
> 45 years	female	82	155	39	13.3	14.6	6.7	187	16.5	8.1	positve falciaprum	positive	34.13	134	495.8
> 45 years	male	66	155	37.5	13.6	14	6.1	145	16.2	9.4	positve falciaprum	positive	27.47	109.8	451.4
